# Supplementary material for: First continental troglobiont Cylindroiulus millipede (Diplopoda, Julida, Julidae)
Source: Zookeys. 2018 Nov 8;(795):93–103. doi: 10.3897/zookeys.795.27619 (PMC6237897; doi:10.3897/zookeys.795.27619)
Supplement: XML Treatment for Cylindroiulus villumi [file zookeys.795.27619-treatment1.xml]

<!DOCTYPE tp:taxon-treatment
  PUBLIC "-//TaxonX//DTD Taxonomic Treatment Publishing DTD v0 20100105//EN" "tax-treatment-NSO.dtd">
<tp:taxon-treatment xmlns:tp="http://www.plazi.org/taxpub"><tp:treatment-meta><kwd-group><label>Taxon classification</label><kwd><named-content xmlns:xlink="http://www.w3.org/1999/xlink" content-type="kingdom">Animalia</named-content></kwd><kwd><named-content xmlns:xlink="http://www.w3.org/1999/xlink" content-type="order">Julida</named-content></kwd><kwd><named-content xmlns:xlink="http://www.w3.org/1999/xlink" content-type="family">Julidae</named-content></kwd></kwd-group><mixed-citation publication-type="journal"><person-group><name><surname>Reboleira</surname><given-names>Ana Sofia P.S.</given-names></name><name><surname>Enghoff</surname><given-names>Henrik</given-names></name></person-group><article-title>First continental troglobiont <italic><tp:taxon-name><tp:taxon-name-part taxon-name-part-type="genus" reg="Cylindroiulus">Cylindroiulus</tp:taxon-name-part></tp:taxon-name></italic> millipede (<tp:taxon-name><tp:taxon-name-part taxon-name-part-type="class">Diplopoda</tp:taxon-name-part></tp:taxon-name>, <tp:taxon-name><tp:taxon-name-part taxon-name-part-type="order">Julida</tp:taxon-name-part></tp:taxon-name>, <tp:taxon-name><tp:taxon-name-part taxon-name-part-type="family">Julidae</tp:taxon-name-part></tp:taxon-name>)</article-title><source>Zookeys</source><day>8</day><month>11</month><year>2018</year><volume>2018</volume><issue>795</issue><fpage>93</fpage><lpage>103</lpage><pub-id pub-id-type="doi">10.3897/zookeys.795.27619</pub-id></mixed-citation></tp:treatment-meta><tp:nomenclature><tp:taxon-name>
                  <tp:taxon-name-part taxon-name-part-type="genus" reg="Cylindroiulus">Cylindroiulus</tp:taxon-name-part>
                  <tp:taxon-name-part taxon-name-part-type="species" reg="villumi">villumi</tp:taxon-name-part>
                  <object-id xmlns:xlink="http://www.w3.org/1999/xlink" content-type="zoobank" xlink:type="simple">http://zoobank.org/79A57B30-7ABF-4FCB-9B94-CB0A459DB129</object-id>
                </tp:taxon-name><tp:taxon-status xmlns:xlink="http://www.w3.org/1999/xlink" xlink:type="simple">sp. n.</tp:taxon-status><xref ref-type="fig" rid="F1">Figs 1</xref><xref ref-type="fig" rid="F2">, 2</xref><xref ref-type="fig" rid="F3">, 3</xref><xref ref-type="fig" rid="F4">, 4</xref><xref ref-type="fig" rid="F5">, 5</xref></tp:nomenclature><tp:treatment-sec sec-type="type material" id="SECID0E3IAC"><title>Type material.</title><p><bold>Holotype</bold>, male, Portugal, Estremenho karst massif, Algar do Pena Cave (Coordinates: <named-content xmlns:xlink="http://www.w3.org/1999/xlink" content-type="dwc:verbatimCoordinates" xlink:type="simple"><named-content content-type="geo-json" specific-use="{&#34;type&#34;:&#34;Point&#34;,&#34;coordinates&#34;:[-8.807011,39.465111]}" id="NCID0EHJAC" xlink:type="simple">39°27'54.40"N, 8°48'25.24"W</named-content></named-content>), ASPS Reboleira leg., 04 Nov <!--PageBreak-->2014. <bold>Paratypes</bold>: Portugal, Estremenho karst massif, Algar do Pena Cave, ASPS Reboleira leg., 04 Nov 2014, 1 male, 2 females, 4 juvenile males and 1 juvenile; same data but 28 Mar 2018, 1 female and 1 juvenile.</p></tp:treatment-sec><tp:treatment-sec sec-type="diagnosis" id="SECID0EQJAC"><title>Diagnosis.</title><p>A medium to small, blind, and unpigmented species of the <italic><tp:taxon-name><tp:taxon-name-part taxon-name-part-type="genus" reg="Cylindroiulus">Cylindroiulus</tp:taxon-name-part><tp:taxon-name-part taxon-name-part-type="species" reg="perforatus">perforatus</tp:taxon-name-part></tp:taxon-name></italic>-group. Anterior constriction pronounced and pilosity of the telson scarce. Differs from all other species in the group by the lack of eyes and by the shape of the gonopod mesomerite which is shorter than the promerite (&gt;&lt; <italic><tp:taxon-name><tp:taxon-name-part taxon-name-part-type="genus" reg="Cylindroiulus">C.</tp:taxon-name-part><tp:taxon-name-part taxon-name-part-type="species" reg="fenestratus">fenestratus</tp:taxon-name-part></tp:taxon-name></italic> Read, 1989, <italic><tp:taxon-name><tp:taxon-name-part taxon-name-part-type="genus" reg="Cylindroiulus">C.</tp:taxon-name-part><tp:taxon-name-part taxon-name-part-type="species" reg="perforatus">perforatus</tp:taxon-name-part></tp:taxon-name></italic> Verhoeff, 1905, and <italic><tp:taxon-name><tp:taxon-name-part taxon-name-part-type="genus" reg="Cylindroiulus">C.</tp:taxon-name-part><tp:taxon-name-part taxon-name-part-type="species" reg="ventanaea">ventanaea</tp:taxon-name-part></tp:taxon-name></italic> Read, 2007) and apically rounded (&gt;&lt; <italic><tp:taxon-name><tp:taxon-name-part taxon-name-part-type="genus" reg="Cylindroiulus">C.</tp:taxon-name-part><tp:taxon-name-part taxon-name-part-type="species" reg="anglilectus">anglilectus</tp:taxon-name-part></tp:taxon-name></italic> Read, 2007). Further differs from other group members except <italic><tp:taxon-name><tp:taxon-name-part taxon-name-part-type="genus" reg="Cylindroiulus">C.</tp:taxon-name-part><tp:taxon-name-part taxon-name-part-type="species" reg="anglilectus">anglilectus</tp:taxon-name-part></tp:taxon-name></italic> by the much shorter paracoxal process.</p><!--PageBreak--></tp:treatment-sec><tp:treatment-sec sec-type="description" id="SECID0EZLAC"><title>Description.</title><p>Male holotype: 37 podous + 1 apodous rings + telson; females up to 41 podous + 1 apodous rings + telson.</p><p><italic>Body length</italic> up to 13 mm in females and 11.4 mm in males. Vertical body diameter (H): 0.9 mm (females) and 0.7 mm (males). Integument unpigmented (Figure <xref ref-type="fig" rid="F1">1</xref>); eyes absent (Figs <xref ref-type="fig" rid="F1">1</xref>, <xref ref-type="fig" rid="F2">2A, B</xref>). Length of antennae 0.8 mm (Figure <xref ref-type="fig" rid="F2">2B</xref>), with sensory cones elongated and with a fine longitudinal striation (Figure <xref ref-type="fig" rid="F2">2C, D</xref>) ending in a pore as shown in Figure <xref ref-type="fig" rid="F2">2E</xref>. Anterior constriction of body pronounced in dorsal view. Limbus of the the normal type <italic>sensu</italic><xref ref-type="bibr" rid="B5">Enghoff (1982)</xref>, i.e., with simple marginal cells without denticles on the free margin. Length of legs (Figure <xref ref-type="fig" rid="F3">3A</xref>) 1.8 mm, tarsus being the longest podomere. Length of claw 9.6% of total leg length. Accessory claw exceptionally short: 92% shorter than the claw (Figure <xref ref-type="fig" rid="F3">3B</xref>). Preanal ring with a very short blunt projection, almost glabrous, only with 5 lateral setae (Figure <xref ref-type="fig" rid="F3">3C, D</xref>), subanal scale with two setae, anal valves with two long ventral setae on the lateral part of the posterior margin, rarely up to two additional setae were observed, however the number is variable and may even differ between right and left valve of the same specimen (Figure <xref ref-type="fig" rid="F3">3C</xref>). Male first pair of legs modified as typical of the genus, hook-like.</p><fig id="F1" position="float" orientation="portrait"><label>Figure 1.</label><caption><p><italic><tp:taxon-name><tp:taxon-name-part taxon-name-part-type="genus" reg="Cylindroiulus">Cylindroiulus</tp:taxon-name-part><tp:taxon-name-part taxon-name-part-type="species" reg="villumi">villumi</tp:taxon-name-part></tp:taxon-name></italic> sp. n. <bold>A</bold> habitus of live female <bold>B</bold> habitus of subadult male. The partly darker colouration in 1B is due to gut contents seen by transparency. Scale bar: 1 mm.</p></caption><graphic xmlns:xlink="http://www.w3.org/1999/xlink" xlink:href="zookeys-795-093-g001.jpg" position="float" orientation="portrait" xlink:type="simple" id="oo_241424.jpg"/></fig><fig id="F2" position="float" orientation="portrait"><label>Figure 2.</label><caption><p><italic><tp:taxon-name><tp:taxon-name-part taxon-name-part-type="genus" reg="Cylindroiulus">Cylindroiulus</tp:taxon-name-part><tp:taxon-name-part taxon-name-part-type="species" reg="villumi">villumi</tp:taxon-name-part></tp:taxon-name></italic> sp. n. female paratype, <abbrev xmlns:xlink="http://www.w3.org/1999/xlink" xlink:title="scanning electron microscopy" id="ABBRID0E6OAC" xlink:type="simple">SEM</abbrev>. <bold>A</bold> anterior view of the head <bold>B</bold> lateral view of the head <bold>C</bold> tip of the antenna <bold>D</bold> detail of a sensory cone of the antenna <bold>E</bold> tip of the sensory cone. Scale bars: 100 μm (<bold>A, B</bold>); 10 μm (<bold>C</bold>); 1 μm (<bold>D, E</bold>).</p></caption><graphic xmlns:xlink="http://www.w3.org/1999/xlink" xlink:href="zookeys-795-093-g002.jpg" position="float" orientation="portrait" xlink:type="simple" id="oo_241425.jpg"/></fig><fig id="F3" position="float" orientation="portrait"><label>Figure 3.</label><caption><p><italic><tp:taxon-name><tp:taxon-name-part taxon-name-part-type="genus" reg="Cylindroiulus">Cylindroiulus</tp:taxon-name-part><tp:taxon-name-part taxon-name-part-type="species" reg="villumi">villumi</tp:taxon-name-part></tp:taxon-name></italic> sp. n. female paratype, <abbrev xmlns:xlink="http://www.w3.org/1999/xlink" xlink:title="scanning electron microscopy" id="ABBRID0EMAAE" xlink:type="simple">SEM</abbrev>. <bold>A</bold> midbody leg <bold>B</bold> detail of the claw <bold>C</bold> posterior view of the anal valves <bold>D</bold> lateral view of the telson. Scale bars: 10 μm (<bold>A, B</bold>); 100 μm (<bold>C, D</bold>).</p></caption><graphic xmlns:xlink="http://www.w3.org/1999/xlink" xlink:href="zookeys-795-093-g003.jpg" position="float" orientation="portrait" xlink:type="simple" id="oo_241426.jpg"/></fig><!--PageBreak--><p><italic><tp:taxon-name><tp:taxon-name-part taxon-name-part-type="genus" reg="Gonopods">Gonopods</tp:taxon-name-part></tp:taxon-name></italic> (Figure <xref ref-type="fig" rid="F4">4</xref>): Promerite in anterior view (Figure <xref ref-type="fig" rid="F4">4D</xref>), higher than mesomerite (Figure <xref ref-type="fig" rid="F4">4D, E</xref>), with rugose area facing apical part of the mesomerite (Figure <xref ref-type="fig" rid="F4">4E</xref>). Mesomerite (Figure <xref ref-type="fig" rid="F4">4E</xref>): slender, shorter than, and fitting into, apical concavity of promerite. Paracoxal rim moderately developed. Paracoxal process not very prominent, rather short and mostly fused to solenomerite (Figure <xref ref-type="fig" rid="F4">4F</xref>). Solenomerite as in Figure <xref ref-type="fig" rid="F4">4A, B, C, F</xref>; very simple, subrectangular in lateral view, with denticles on anterior flagellum-conducting lamella (Figure <xref ref-type="fig" rid="F4">4C</xref>).</p><fig id="F4" position="float" orientation="portrait"><label>Figure 4.</label><caption><p><italic><tp:taxon-name><tp:taxon-name-part taxon-name-part-type="genus" reg="Cylindroiulus">Cylindroiulus</tp:taxon-name-part><tp:taxon-name-part taxon-name-part-type="species" reg="villumi">villumi</tp:taxon-name-part></tp:taxon-name></italic> sp. n. <abbrev xmlns:xlink="http://www.w3.org/1999/xlink" xlink:title="scanning electron microscopy" id="ABBRID0E5CAE" xlink:type="simple">SEM</abbrev> of the male gonopod. <bold>A</bold> mesal view <bold>B</bold> lateral view <bold>C</bold> denticles on the anterior flagellum-conducting lamella of the solenomerite <bold>D</bold> pro- and mesomerite, anterior view <bold>E</bold> pro- and mesomerite, posterior view <bold>F</bold> opisthomerite, posterior view. Abbreviations: f: flagellum, fl: flagelliferous lobe of promerite, fp: finger-shapped projection of promerite, m: mesomerite, p: promerite, pc: lateral rim of paracoxite, pfl: posterior flagellum-conducting lamella, pp: paracoxal process, s: solenomerite, sc: sperm canal. Scale bars: 10 μm (<bold>A, B, D, E, F</bold>); 1 μm (<bold>C</bold>).</p></caption><graphic xmlns:xlink="http://www.w3.org/1999/xlink" xlink:href="zookeys-795-093-g004.jpg" position="float" orientation="portrait" xlink:type="simple" id="oo_241427.jpg"/></fig><p><italic><tp:taxon-name><tp:taxon-name-part taxon-name-part-type="genus" reg="Vulvae">Vulvae</tp:taxon-name-part></tp:taxon-name></italic> (Figure <xref ref-type="fig" rid="F5">5A–B</xref>): <tp:taxon-name><tp:taxon-name-part taxon-name-part-type="genus" reg="Vulvae">Vulvae</tp:taxon-name-part></tp:taxon-name> typical of the <italic><tp:taxon-name><tp:taxon-name-part taxon-name-part-type="genus" reg="Cylindroiulus">C.</tp:taxon-name-part><tp:taxon-name-part taxon-name-part-type="species" reg="perforatus">perforatus</tp:taxon-name-part></tp:taxon-name></italic>-group: glabrous operculum, bursa with a few setae and the receptaculum seminis as a stalked sphere with a small tubular appendix.</p><fig id="F5" position="float" orientation="portrait"><label>Figure 5.</label><caption><p><italic><tp:taxon-name><tp:taxon-name-part taxon-name-part-type="genus" reg="Cylindroiulus">Cylindroiulus</tp:taxon-name-part><tp:taxon-name-part taxon-name-part-type="species" reg="villumi">villumi</tp:taxon-name-part></tp:taxon-name></italic> sp. n. vulva, lateral view. Abbreviations: bu: bursa, op: operculum, rs: receptaculum seminis. Scale bar: 100 μm.</p></caption><graphic xmlns:xlink="http://www.w3.org/1999/xlink" xlink:href="zookeys-795-093-g005.jpg" position="float" orientation="portrait" xlink:type="simple" id="oo_241428.jpg"/></fig></tp:treatment-sec><tp:treatment-sec sec-type="etymology" id="SECID0ENFAE"><title>Etymology.</title><p>The new species is dedicated to the VILLUM Foundation, named after Villum Kann Rasmussen (1909–1993), as recognition for the generous support to research in natural sciences.</p></tp:treatment-sec><tp:treatment-sec sec-type="distribution" id="SECID0ESFAE"><title>Distribution.</title><p><italic><tp:taxon-name><tp:taxon-name-part taxon-name-part-type="genus" reg="Cylindroiulus">Cylindroiulus</tp:taxon-name-part><tp:taxon-name-part taxon-name-part-type="species" reg="villumi">villumi</tp:taxon-name-part></tp:taxon-name></italic> sp. n. was discovered in the cave Algar do Pena, located in the Santo António plateau, the central sub-unit of the Estremenho <!--PageBreak-->karst massif in central Portugal. It was found inside a big piece of deadwood located at the base of the entrance pit to the cave, at a depth of 33 meters below the surface.</p></tp:treatment-sec><tp:treatment-sec sec-type="ecology" id="SECID0EFGAE"><title>Ecology.</title><p>Algar do Pena is the largest underground chamber of Portugal. The temperature is very constant 13 ±1 °C and relative humidity close to saturation. It is a very oligotrophic cave where only a few cave-adapted species are recorded: the spider <italic><tp:taxon-name><tp:taxon-name-part taxon-name-part-type="genus" reg="Nesticus">Nesticus</tp:taxon-name-part><tp:taxon-name-part taxon-name-part-type="species" reg="lusitanicus">lusitanicus</tp:taxon-name-part></tp:taxon-name></italic> Fage, 1931, the terrestrial isopod <italic><tp:taxon-name><tp:taxon-name-part taxon-name-part-type="genus" reg="Trichoniscoides">Trichoniscoides</tp:taxon-name-part><tp:taxon-name-part taxon-name-part-type="species" reg="meridionalis">meridionalis</tp:taxon-name-part></tp:taxon-name></italic> Vandel, 1946, the springtail <italic><tp:taxon-name><tp:taxon-name-part taxon-name-part-type="genus" reg="Onychiurus">Onychiurus</tp:taxon-name-part><tp:taxon-name-part taxon-name-part-type="species" reg="confugiens">confugiens</tp:taxon-name-part></tp:taxon-name></italic> Gama, 1962; the dipluran <tp:taxon-name><tp:taxon-name-part taxon-name-part-type="genus" reg="Podocampa">Podocampa</tp:taxon-name-part><tp:taxon-name-part taxon-name-part-type="uncertainty-rank">cf.</tp:taxon-name-part><tp:taxon-name-part taxon-name-part-type="species" reg="fragiloides">fragiloides</tp:taxon-name-part></tp:taxon-name> Silvestri, 1932; and the beetle <italic><tp:taxon-name><tp:taxon-name-part taxon-name-part-type="genus" reg="Trechus">Trechus</tp:taxon-name-part><tp:taxon-name-part taxon-name-part-type="species" reg="gamae">gamae</tp:taxon-name-part></tp:taxon-name></italic> Reboleira &amp; Serrano, 2009 (<xref ref-type="bibr" rid="B22">Reboleira 2007</xref>, <xref ref-type="bibr" rid="B23">2012</xref>, <xref ref-type="bibr" rid="B26">Reboleira and Ortuño 2011</xref>, <xref ref-type="bibr" rid="B24">Reboleira et al. 2009</xref>, <xref ref-type="bibr" rid="B25">2010</xref>, <xref ref-type="bibr" rid="B27">2011</xref>). The holotype and a juvenile male paratype have ‘<tp:taxon-name>Amphoromorpha</tp:taxon-name>’ fungi on the head and antenna, similar to those observed by <xref ref-type="bibr" rid="B9">Enghoff and Reboleira (2017)</xref> on other millipedes.</p><!--PageBreak--></tp:treatment-sec><ref-list><ref id="B5"><mixed-citation xmlns:xlink="http://www.w3.org/1999/xlink" xlink:type="simple"><person-group><name name-style="western"><surname>Enghoff</surname><given-names>H</given-names></name></person-group> (<year>1982</year>) <article-title>The millipede genus <italic><tp:taxon-name><tp:taxon-name-part taxon-name-part-type="genus">Cylindroiulus</tp:taxon-name-part></tp:taxon-name></italic> on Madeira – an insular species swarm (<tp:taxon-name><tp:taxon-name-part taxon-name-part-type="class">Diplopoda</tp:taxon-name-part></tp:taxon-name>, <tp:taxon-name><tp:taxon-name-part taxon-name-part-type="order">Julida</tp:taxon-name-part></tp:taxon-name>: <tp:taxon-name><tp:taxon-name-part taxon-name-part-type="family">Julidae</tp:taxon-name-part></tp:taxon-name>). Entomologica Scandinavica (Supplement No.</article-title><source>)</source><volume>18</volume>: <fpage>1</fpage>–<lpage>142</lpage>.</mixed-citation></ref><ref id="B22"><mixed-citation xmlns:xlink="http://www.w3.org/1999/xlink" xlink:type="simple"><person-group><name name-style="western"><surname>Reboleira</surname><given-names>ASPS</given-names></name></person-group> (<year>2007</year>) <source>Cave beetles (<tp:taxon-name><tp:taxon-name-part taxon-name-part-type="class">Insecta</tp:taxon-name-part></tp:taxon-name>, <tp:taxon-name><tp:taxon-name-part taxon-name-part-type="order">Coleoptera</tp:taxon-name-part></tp:taxon-name>) of Estremenho karstic massif: an approach to its biodiversity. M.Sc. thesis.</source><publisher-name>Department of Biology</publisher-name>, <publisher-loc>University of Aveiro</publisher-loc>, <size units="page">74 pp</size>. <ext-link xlink:type="simple" ext-link-type="uri" xlink:href="http://hdl.handle.net/10773/721">http://hdl.handle.net/10773/721</ext-link></mixed-citation></ref><ref id="B23"><mixed-citation xmlns:xlink="http://www.w3.org/1999/xlink" xlink:type="simple"><person-group><name name-style="western"><surname>Reboleira</surname><given-names>ASPS</given-names></name></person-group> (<year>2012</year>) <source>Biodiversity and conservation of subterranean fauna of Portuguese karst.</source><publisher-name>PhD Thesis</publisher-name>, <publisher-loc>University of Aveiro</publisher-loc>, <size units="page">333 pp</size>. <ext-link xlink:type="simple" ext-link-type="uri" xlink:href="http://hdl.handle.net/10773/10865">http://hdl.handle.net/10773/10865</ext-link></mixed-citation></ref><ref id="B26"><mixed-citation xmlns:xlink="http://www.w3.org/1999/xlink" xlink:type="simple"><person-group><name name-style="western"><surname>Reboleira</surname><given-names>ASPS</given-names></name><name name-style="western"><surname>Ortuño</surname><given-names>VM</given-names></name></person-group> (<year>2011</year>) <article-title>Description of the larva and female genitalia of <italic><tp:taxon-name><tp:taxon-name-part taxon-name-part-type="genus">Trechus</tp:taxon-name-part><tp:taxon-name-part taxon-name-part-type="species">gamae</tp:taxon-name-part></tp:taxon-name></italic> with data on its ecology.</article-title><source>Bulletin of Insectology</source><volume>64</volume>(<issue>1</issue>): <fpage>43</fpage>–<lpage>52</lpage>.</mixed-citation></ref><ref id="B24"><mixed-citation xmlns:xlink="http://www.w3.org/1999/xlink" xlink:type="simple"><person-group><name name-style="western"><surname>Reboleira</surname><given-names>ASPS</given-names></name><name name-style="western"><surname>Gonçalves</surname><given-names>F</given-names></name><name name-style="western"><surname>Serrano</surname><given-names>A</given-names></name></person-group> (<year>2009</year>) <article-title>Two new species of cave-dwelling beetles <italic><tp:taxon-name><tp:taxon-name-part taxon-name-part-type="genus">Trechus</tp:taxon-name-part></tp:taxon-name></italic> Clairville of <italic>fulvus</italic>-group in Portugal.</article-title><source>Deutsche Entomologische Zeitschrift</source><volume>56</volume>(<issue>1</issue>): <fpage>101</fpage>–<lpage>107</lpage>. <ext-link xlink:type="simple" ext-link-type="doi" xlink:href="10.1002/mmnd.200900009">https://doi.org/10.1002/mmnd.200900009</ext-link></mixed-citation></ref><ref id="B25"><mixed-citation xmlns:xlink="http://www.w3.org/1999/xlink" xlink:type="simple"><person-group><name name-style="western"><surname>Reboleira</surname><given-names>ASPS</given-names></name><name name-style="western"><surname>Sendra</surname><given-names>A</given-names></name><name name-style="western"><surname>Gonçalves</surname><given-names>F</given-names></name><name name-style="western"><surname>Oromí</surname><given-names>P</given-names></name></person-group> (<year>2010</year>) <article-title>The first hypogean dipluran from Portugal: description of a new species of the genus <italic><tp:taxon-name><tp:taxon-name-part taxon-name-part-type="genus">Litocampa</tp:taxon-name-part></tp:taxon-name></italic> (<tp:taxon-name><tp:taxon-name-part taxon-name-part-type="order">Diplura</tp:taxon-name-part></tp:taxon-name>: <tp:taxon-name><tp:taxon-name-part taxon-name-part-type="family">Campodeidae</tp:taxon-name-part></tp:taxon-name>).</article-title><source>Zootaxa</source><volume>2728</volume>: <fpage>50</fpage>–<lpage>56</lpage>.</mixed-citation></ref><ref id="B27"><mixed-citation xmlns:xlink="http://www.w3.org/1999/xlink" xlink:type="simple"><person-group><name name-style="western"><surname>Reboleira</surname><given-names>ASPS</given-names></name><name name-style="western"><surname>Borges</surname><given-names>PAV</given-names></name><name name-style="western"><surname>Gonçalves</surname><given-names>F</given-names></name><name name-style="western"><surname>Serrano</surname><given-names>A</given-names></name><name name-style="western"><surname>Oromí</surname><given-names>P</given-names></name></person-group> (<year>2011</year>) <article-title>The subterranean fauna of a biodiversity hotspot region – Portugal: an overview and its conservation.</article-title><source>International Journal of Speleology</source><volume>40</volume>(<issue>1</issue>): <fpage>23</fpage>–<lpage>37</lpage>. <ext-link xlink:type="simple" ext-link-type="doi" xlink:href="10.5038/1827-806X.40.1.4">https://doi.org/10.5038/1827-806X.40.1.4</ext-link></mixed-citation></ref><ref id="B9"><mixed-citation xmlns:xlink="http://www.w3.org/1999/xlink" xlink:type="simple"><person-group><name name-style="western"><surname>Enghoff</surname><given-names>H</given-names></name><name name-style="western"><surname>Reboleira</surname><given-names>ASPS</given-names></name></person-group> (<year>2017</year>) <article-title>Diversity of non–Laboulbenialean fungi on millipedes.</article-title><source>Studies in <tp:taxon-name><tp:taxon-name-part taxon-name-part-type="kingdom">Fungi</tp:taxon-name-part></tp:taxon-name></source><volume>2</volume>(<issue>1</issue>): <fpage>130</fpage>–<lpage>137</lpage>. <ext-link xlink:type="simple" ext-link-type="doi" xlink:href="10.5943/sif/2/1/15">https://doi.org/10.5943/sif/2/1/15</ext-link></mixed-citation></ref></ref-list></tp:taxon-treatment>
